# Supplementary material for: Development and Characterization of Mechanically Durable Silicone-Polythiourethane Composites Modified with Tetrapodal Shaped ZnO Particles for the Potential Application as Fouling-Release Coating in the Marine Sector
Source: Materials (Basel). 2018 Nov 29;11(12):2413. doi: 10.3390/ma11122413 (PMC6316896; doi:10.3390/ma11122413)
Supplement: Supplementary file 1 [file materials-11-02413-s001.zip]

Archive with 1 entries (1 files):
- materials-390549-supplementary.tif
